# Supplementary material for: The Potassium-Uptake Systems, Trk and Kdp, Coordinately Contribute to Growth Regulation and Survival of M. tuberculosis in Ion-Depleted and Acidic Environments
Source: Int J Mol Sci. 2026 Apr 29;27(9):3962. doi: 10.3390/ijms27093962 (PMC13163235; doi:10.3390/ijms27093962)
Supplement: Supplementary file 1 [file ijms-27-03962-s001.zip]

Archive with 1 entries (1 files):
- ijms-4152794-supplementary.pdf
